# Supplementary material for: Scientific Production on Chemical Burns: A Bibliometric Analysis (1946–2024)
Source: Eur Burn J. 2025 Sep 9;6(3):51. doi: 10.3390/ebj6030051 (PMC12452322; doi:10.3390/ebj6030051)
Supplement: Supplementary file 1 [file ebj-06-00051-s001.zip]

Archive with 1 entries (1 files):
- ebj-3746569-supplementary.pdf
